# Supplementary material for: Laser capture microdissection in Ectocarpus siliculosus: the pathway to cell-specific transcriptomics in brown algae
Source: Front Plant Sci. 2015 Feb 10;6:54. doi: 10.3389/fpls.2015.00054 (PMC4322613; doi:10.3389/fpls.2015.00054)
Supplement: Data Sheet 1 — EF1α/TUA ratios in qPCR and RNA-Seq. [file DataSheet1.XLSX]

## Sheet: Sheet1
EF1a/TUA
	PCR-Q	RNA-seq
A1	0.672815	3.89844
A2	3.45251	2.90909
A3	1.07532	3.20522
B1	1.73047	5.87156
B2	8.20966	3.57835
B3	2.39079	5.75221
UA1	3.04192
UA2	1.81089
UA3	3.37702
